# Supplementary material for: SLC31A1 Identifying a Novel Biomarker with Potential Prognostic and Immunotherapeutic Potential in Pan-Cancer
Source: Biomedicines. 2023 Oct 25;11(11):2884. doi: 10.3390/biomedicines11112884 (PMC10669416; doi:10.3390/biomedicines11112884)
Supplement: Supplementary file 1 [file biomedicines-11-02884-s001.zip]

Archive with 1 entries (1 files):
- biomedicines-2641945-supplementary.pdf
